# Supplementary material for: Altered Fecal Metabolomics and Potential Biomarkers of Psoriatic Arthritis Differing From Rheumatoid Arthritis
Source: Front Immunol. 2022 Feb 28;13:812996. doi: 10.3389/fimmu.2022.812996 (PMC8919725; doi:10.3389/fimmu.2022.812996)
Supplement: Supplementary file 2 [file Table_5.xlsx]

## Sheet: Supplementary Table S6
Supplementary Table S5 The data of hetamap of differential metabolites.
Number		M1	M2	M3	M4	M7	M8	M9	M10	M11	M12	M13	M14	M15	M16	M17	M18	M19	M20	M21	M22	M23	M24	M25	M26	M27	M28	M29	M30	M31	M32	M33	M34	M35	M36	M37	M38	M39	M40	M41	M42	M43	M44	M46	M47	M48	M49	M50	M51
h01_pos	HC	37412.2	85655	14320.7	356174	359572	11822.8	15808.1	19925.4	41419.9	30109.8	528520	32510.8	670224	79600.8	274270	19795.3	64466.6	422747	217289	172883	81421.5	6738.79	38062	72366.8	67121.2	10250.7	28973.9	20029.3	316951	31189.8	71337.7	1.4608e+07	36460.3	53477.3	183072	78678.8	352715	40299.4	317583	13252.7	101149	228359	34760.1	81143.8	19217.3	30762.4	17260.2	73751.1
h03_pos_1	HC	25521.1	110591	25198.8	958089	78474.3	13477.9	151045	8815.12	36651.5	31283	53921.4	29609.8	523577	7661.34	94618.8	21822.4	145850	344399	199241	280693	38375.9	97687.7	57469.1	64750.2	140881	4215.61	35326.4	48962.9	382166	27476.6	133447	5.51742e+06	329911	54963.9	184064	351612	381885	218453	135109	16280.6	238010	72815.5	18558.1	44389.4	43458.5	1674.59	28818.4	124138
h05_pos	HC	52695.1	95655.9	28095.4	332082	17434.3	17762.1	8815.04	47599.9	51847	35510.7	147298	40820.5	854583	29539.7	195496	18989.5	1643.21	1.16266e+06	114541	4290.54	139988	50404.6	20523.6	144296	41483.8	11867.6	81052.3	39037	144744	24355.4	270632	6.43475e+06	123076	102505	779357	71895.9	1.33573e+06	31344.2	101157	28209	52001.4	58023.8	42670.2	44631.2	52599.7	20393.5	28315.4	8894.97
h100_pos	HC	52537.3	113341	3027.15	570633	68015.7	5880.31	705789	51894.3	36066.4	43485.7	108777	31393.2	764912	19577.8	19319.4	12030	1623.87	992853	53863.4	3579.49	45918.1	45500.5	101008	60577.9	194325	5731.44	129458	76309.1	60391	12361.4	180566	1.55663e+06	142209	41994.4	2.17129e+06	45757.4	3.7507e+06	171006	8559.47	85639.4	218827	27903.7	18841	452360	1806.61	45442.4	57506.8	3874.53
h102_pos	HC	40822.7	136844	15675.5	631088	79582.9	10548.3	117436	46604.1	54962.6	48443.2	2.23209e+06	43263.1	1.12516e+06	331639	109254	22074.8	83741.9	680483	60788.8	133932	860069	116983	39679.4	40663.8	115591	137786	127110	7955.8	780605	40162.4	634171	5.12523e+06	67467.7	51025.9	1.17733e+06	45028.1	2.34314e+06	38385.6	25974	52832.8	190392	139126	25835.1	54045.2	57088.6	50263.7	46269	128465
h108_pos	HC	44593.9	89851.7	14490.2	405874	819601	18790.7	205364	6250.58	52087	29299.8	422160	40530	1.02918e+06	67440	88452.1	21444.6	350519	174524	66934.9	645649	172097	7878.68	74805.8	97152	124219	29104.7	9576.08	57355.7	135425	14060.8	59585.2	4.23074e+06	70095.4	52120.6	96838.1	124246	180303	80620.5	64128.2	5679.48	121220	102717	15179.6	19733.7	339791	13393.8	90474	355115
h10_pos	HC	41848.5	80352.8	10366.8	315363	207884	13976.7	668378	173260	41236.6	21241	478240	40769	744411	72623.7	50328.2	25209.2	65638.3	1.2791e+06	112441	126131	76168.8	65641	150572	28465.8	82108.6	9802.35	166762	4607.46	195044	16102.8	279220	4.48313e+06	48121.2	47186.7	987434	435815	1.56324e+06	41211.3	14855.6	94468.7	94356.5	71479.5	67569.2	53746	37206.8	158227	48969.4	100304
h110_pos	HC	48674	137540	12185.1	544382	702671	21625.2	170205	18071.3	46380.4	44103.9	27380	36028.6	873426	4419.85	144108	16940.7	1767.98	370720	243355	2875.78	6011.82	5253.97	75120.4	30528.1	69877.6	5745.46	48346.7	23008.9	14974.6	81852.2	225570	9.59005e+06	55717.9	67142.2	211392	283587	388128	41808.4	155990	14311	33281.8	121239	30615.4	90667.8	130284	7546.5	62826.6	8716.18
h111_pos	HC	47758.8	91197.8	13574.5	336114	65964.1	12473.1	442050	62442.1	43942.2	33285.4	1.55861e+06	34871.9	1.15844e+06	225807	168621	14955.2	15076.2	708739	686606	101007	293545	188999	47788.2	127936	66634.7	77024.7	47500.2	19605.8	172583	27618.7	979391	9.70485e+06	93981.6	46668.4	622789	106015	1.24368e+06	27512.3	17734.9	15430.3	88386.3	120072	21949.1	77129.7	17745.5	80243	392794	47458.1
h118_pos	HC	54328	86583.1	8867.76	341584	18274.3	11602.1	561374	74366.9	48301.9	28281.2	183611	37219.6	647478	30939.5	22381.5	20392.4	200200	1.22272e+06	46482	355786	49614	133903	109598	30460.3	70714.2	492827	130442	11736.6	73000.4	36203.6	47604.5	1.26944e+06	95561.6	39853.8	5.60005e+06	86732	1.00903e+07	106888	2715.96	49074.3	87913.5	35919.2	32064.2	423524	56642	259423	56810.9	398516
h11_pos	HC	46758.6	111913	19933.7	518974	112355	15973.2	37011.9	3494.61	43382.9	42205.7	72269.9	35592.6	357696	15537.5	118559	16223.1	5140.57	63145.7	252965	11373.2	72180.3	15717.8	70206.4	294439	600182	7119.28	4424.8	28948.1	84417.6	12567.3	154125	3.19034e+06	612569	45081.5	28915.6	79831.3	42033.5	46617.7	61863.2	3622.27	179011	61165.4	15817.6	15003.4	45011.2	5198.39	30234.6	13821
h12_pos	HC	68644	138309	26630.8	450899	145902	12219.9	36394.3	6638.49	56242.5	36896.5	75316.6	43577.6	468965	13746.2	113375	33904.1	3829.93	586732	67041.8	5771.46	65166.2	6958.23	18450.2	42079.3	76008.9	8465.25	49613.2	4973.82	1.6499e+06	92080.3	52275.1	4.89393e+06	47114.9	40392.5	384825	34163.2	747357	35844.5	121123	10065.3	72904.6	78575.4	15947.9	12532.7	94799.5	3302.88	21855.4	10622.2
h13_pos	HC	61461	87942.2	33173.2	580384	5544.89	17794.8	418823	82905.2	50197.5	32167.8	205532	36686	942381	35989	56204.3	21394.6	6342.56	1.48001e+06	69684.1	2027.59	117097	5227.06	44357.6	57668.9	4642.97	167835	57686.1	7590.41	2709	6783.55	553794	6.26227e+06	6882.48	46725.9	3.10564e+06	8337.84	4.99582e+06	52087.8	7436.25	5496.07	24005.2	68868.5	36082.3	10062.8	325.068	35280.1	24498.3	14712.2
h15_pos_1	HC	35256.5	81467.4	29344.3	375844	26448.2	17311.4	79224.4	35483.7	41331.4	34353.1	367681	32868.2	423396	67727.6	186462	18478.3	59053	896619	113208	133050	179348	136644	88378.8	41530.4	101464	179525	72137.6	52652.2	63389.1	10247.1	463794	4.51993e+06	50848.9	54619	390566	37510.2	797994	75026.3	15364.5	25637.5	115144	126565	36238.2	152915	98865.1	68859.2	22275.2	112997
h20_pos	HC	68534.9	100919	13538.2	418458	3350.85	16258.2	26688.2	41927	58488.3	32371.9	621007	45492.1	1.1722e+06	94823.8	90178.1	26337	283.044	80596.6	108257	1028.74	241223	22355.3	55014.6	75846.3	16013.1	12724.7	6585.77	81679.5	1420.87	25333.7	64526.6	9.88734e+06	33525.7	62141.4	418312	28118.9	614233	11272.5	14018.9	4470.3	59076.2	163372	26841.8	14313.6	63468.2	265132	9200.73	4156.12
h22_pos	HC	45725.9	85353.9	25703.8	246684	6503.49	14865.9	307573	79285.3	52231.6	19760.6	534997	40883.5	843711	78898.9	118576	20794.7	445893	821344	97130.7	1.01576e+06	120563	156005	62637.5	34171	48291.3	200962	33119	30634.1	17234.2	40073.8	330523	8.84324e+06	201180	37213.3	1.91568e+06	8967.24	3.57625e+06	17547	12330.1	15549.3	88595	26945.7	29149.6	16629	23727.8	19381.4	6076.88	732650
h23_pos	HC	40015.1	95499.3	15779.4	562002	93665.9	14919.2	419799	34597.7	36062.6	37648.6	1.56587e+07	28077	548932	2.0326e+06	266232	18937.5	12945.9	774371	219746	26265.7	498076	73743.6	38069.4	64564.8	42410.6	13513.9	64520.1	42888.2	116105	30298.4	61920.6	5.63666e+06	38196.6	43673.8	512156	17167.9	1.05673e+06	81748.7	34642.4	17973.6	90680.9	192436	33166.6	51316.3	365201	57717.3	316346	40642.9
h25_pos	HC	40579.9	82146.6	6864.64	360456	129477	7232.01	28706.4	35298.4	45740.6	35472	2.62098e+06	32196.8	1.06236e+06	333907	255228	27315.1	28704	727461	774905	53199.5	820008	10954.2	58119.4	67599.4	160461	8743.74	78370	53178.4	67097.3	80141.4	103413	1.71312e+07	119948	50015.9	332170	33709.1	624943	40808	156516	18404.4	155006	295124	36216	39492.5	20296.8	52811.8	239564	42521.1
h26_pos	HC	41185.8	125050	16802.4	341457	18689.2	12861.5	728467	39759.2	36446.4	44135.9	5.71071e+06	30216.7	817506	829528	28767.8	24311.9	41070.1	1.04925e+06	66619.7	102941	370609	86400.6	491035	34357.5	19164.8	211241	93429	28812.2	32136.6	34541	445575	860412	16883.4	14046	5.51019e+06	9546.91	9.03593e+06	25468.7	3746.36	49535.5	18680.7	12983	23310.7	153607	26582.6	21266.2	8188.41	110314
h28_pos	HC	32978.3	87047	20885.9	364814	309239	13795.4	227306	27281.9	57819	28165.1	49529	43919.7	411052	6623.4	285654	29596.5	3406.79	972483	56994.2	12761.4	43600.2	10405.9	30976.5	145960	60992.8	7361.8	45389	23786	104498	27031.7	117900	1.23931e+07	86154.6	59906.1	978318	86433.7	1.87695e+06	281153	104835	23465.9	32199.9	90615.2	27210.5	20354.2	106020	4263.4	41693.5	11352.9
h33_pos	HC	38224.1	90591.9	5229.49	341791	215376	2713.29	55248	46446.4	47231.4	39647.5	451482	34380.6	882639	80738.6	45866.4	10532.1	155108	953360	53153.3	297996	178110	113420	20532.1	69036.4	54378.1	122065	64865.8	10494.2	337367	30845.8	368078	2.98366e+06	50418.6	71928.4	333474	74661.3	475383	57045.2	8308.77	25387.2	108661	56426.5	36183.8	24633.4	121710	14376.3	52053.4	312835
h34_pos	HC	40217	90408.4	21115.9	487567	163272	14091.4	298830	99169.9	38828.4	31628.2	306544	29617.3	299903	46464.7	52868.1	19792.1	4233.6	68476.9	165630	7621.72	101080	22718	63955.6	177695	73712.8	21803.4	4989.75	14606.1	88846.1	70428.2	438809	1.49394e+06	52690.7	53583.2	126697	122511	211065	40325.2	22993.3	1739.05	102534	35849.1	25234.3	172578	27274.4	301073	375023	12077.8
h42_pos	HC	73376.3	149671	24704.8	686728	37979.2	16273.8	20203.3	14591	71742.3	49732.8	2.74133e+06	39917.7	1.06626e+06	402804	210158	29820.9	33903.4	529627	37529.2	49605.7	894658	53320.8	87710.5	50989	82455.8	90756.8	35345.7	57241.9	29721.5	88022.3	1.02422e+06	8.59593e+06	60500.6	77135.8	232287	35645.3	397317	12559.5	15067.4	13109.2	96091.4	55885.6	25816.5	20766.9	189495	2754.58	42283.1	37407.2
h44_pos	HC	32639.8	77228.4	19583.3	312700	55512.8	12656.2	5139.36	5618.27	62910	24321.2	71907.2	48492.1	749910	8564.42	10454.4	23530.6	1634.49	127414	13087.3	44722.8	61142.1	4559.19	48022.4	41808.3	67012.2	22965.9	12102	24252.1	16934.4	52688.2	300464	1.4806e+06	27104.1	40821.7	81427.5	49075.2	184389	21699.7	12394.7	8169.09	40871.9	72634.2	10217.5	15162	9219.17	12100.3	404332	6809.32
h45_pos	HC	35166.8	127559	23809.5	398606	24011.3	16338.8	23809.4	11491.8	47073.3	45361.4	714086	34892	745271	119625	108014	25293.9	1681.63	340271	89343.9	3833.06	20595.8	4204.49	25625.4	137934	108137	7365.06	50158.5	62828.4	385088	18996.3	38775.8	3.36718e+06	55731.6	37239.1	426714	32834.7	876685	114089	105781	26500	49574.3	79827.2	18467.2	9883.88	47601.8	14544.6	96323.9	7068.43
h48_pos	HC	43907.2	94269	19093.1	435590	71208.2	17037.5	128268	10641.5	27467.4	35932.4	41379.9	22737.1	397326	8222.51	215673	10387.3	2375.43	284788	60491.5	3577.15	22999.4	21447.9	42952.8	42359.8	61325.6	6088.42	10161.3	6743.81	30407.8	24456.9	61996.8	9.57067e+06	43218.9	40332.6	136711	180008	254732	53045.9	72380.4	4586.86	15150.3	117513	25362.2	17780.7	95375.5	16556	105789	4305.72
h51_pos	HC	37147.4	95976.5	12758.6	488588	3729.26	12537.7	160173	71442.1	42558.9	30353.7	1.37402e+06	34566.8	776529	200408	26298.3	18295.7	1793.57	1.61278e+06	32548.5	5190.64	21100.2	82873.5	42092.2	15161	23690.1	52856.4	111458	17202.8	27277.1	77543.5	218932	856629	27300.4	49746.2	2.87602e+06	23620	5.38568e+06	16725	7331.74	29865.8	38230.4	7502.67	10017.3	33763.8	54026.1	25952.3	47656.7	2514.69
h52_pos	HC	55940.4	141162	12123.3	596249	61284.6	13204.4	13575.2	42460.5	39515.4	48818	681134	30544.4	1.15404e+06	123686	38428.9	18214.2	176371	404969	204260	403055	187514	71144.7	21305.5	278960	1.04031e+06	121208	58417	32891.2	86311	25669.7	52268.5	3.03246e+06	620433	45430.3	257557	45396	485935	24986.3	14465.9	45345.6	487494	72377.2	30680.5	104600	22745.2	26542	102972	331911
h61_pos	HC	45640.5	87239	24345.4	346809	38731.2	16482	108652	48304.2	45098.2	26574	178568	37456.2	771440	28936.7	51314.3	22782.1	10004.2	1.3616e+06	118968	23806.3	67567	61549.2	31440.2	24576.8	42790.4	60496.7	135875	6324.4	50685.6	21748.9	234091	4.35707e+06	46964.5	60549.8	739678	24391.7	1.33729e+06	39161.6	8177.47	45711.8	79059.7	53616.6	27443.8	162677	58620.4	184456	10884.7	26499.7
h68_pos	HC	26688.3	103855	26161.5	456664	48277.1	19895.1	232727	88924.2	44071.8	45230.9	914028	34525.2	992948	152427	87830.4	20640.1	7201.61	1.23915e+06	511140	12178.1	190721	84574	60420.8	60075.6	103243	47731.8	91099	74480.3	38697.5	23160.7	552125	4.60619e+06	88761	44415.4	1.24402e+06	552381	2.6832e+06	194270	80931.2	37433.7	95487.8	24728.8	72218.2	106582	109540	44493.1	517309	7337.85
h74_pos	HC	25665.1	74086	13828.8	362068	48588.2	6397.98	797072	30473.5	51841	29544.6	126821	39645.2	329248	21131.1	17458.4	28768.9	243554	479398	54350.6	499613	61276	135718	148476	34399.8	87102.3	405953	59769.3	52349.4	23944.4	29971.7	631670	902708	135568	21256.3	3.83348e+06	134496	7.40249e+06	295903	8863.61	29579	80312	48159.7	10703.1	61671.9	11966	37617.2	51506.1	412143
h79_pos	HC	27858.7	128740	18307.3	425783	47573.4	20374.4	60746.1	21401.1	60553.2	44903	562894	44748.2	1.21568e+06	90080.7	198101	25763.7	1953.34	1.26789e+06	110044	7601.05	472381	7731.79	15103.2	45625.2	94190.3	6128.43	71266.2	40319.9	340270	43526	327150	1.43008e+07	60932.7	62609.3	594255	57686	1.25651e+06	87062.7	182243	29471.9	240387	456580	26301.8	41534.2	162791	10883.6	258574	7171.03
h87_pos	HC	45542.9	94189	10685.1	439921	68100.2	13634.3	1.13405e+06	2053.66	42330.1	33176.7	372308	42415.3	961566	54735	190919	22324	9417.67	157498	139338	26085.1	191302	72522.4	73763.5	29911.6	76043.9	7113.55	12644.6	211871	310536	34142.3	53556.8	1.25344e+07	68106.3	45680	117129	544520	205893	429373	185232	5352.91	69060.4	192121	31881.1	20858.8	46967.4	4453.56	90683.6	19201
h93_pos	HC	47159.9	93254.8	3799.2	369485	113774	5382.81	22093.7	18678.8	42440.2	30493.3	52689.7	31743.3	315336	8486.06	191744	18602.7	1065.32	202075	158136	18555.8	50077	65187.2	13316	52797	141151	18954.2	24201.4	20045.6	112079	21647.2	108682	5.65916e+06	85946.4	57871.3	96309	96014.4	170246	60080.7	39780.5	14846.1	59204	143763	41832.1	79132.1	16419.6	41167.6	135466	5768.81
h96_pos	HC	38655.3	78704.6	7901.79	345871	136520	13415.3	26260.4	15639.8	64252.4	24342.5	271572	48169.8	385379	48626	52730.9	29647.8	14887	1.24669e+06	71666.6	29047.1	217631	54294.7	23402.1	40635.5	182809	50847.2	97792.4	104230	162026	22370.7	252197	3.78338e+06	93437.8	56502.8	2.37632e+06	64486.4	4.15453e+06	41976.2	8629.9	33056.6	197339	93259.2	16888.4	293872	29800.5	74232.9	61473.1	15826.6
h97_pos	HC	19656.1	86467	13899.8	383892	193886	10041.5	279422	40476.9	67956.2	28483.7	2.06522e+06	53452	1.15586e+06	335217	48726.2	29723.2	7506.7	1.51312e+06	198642	10210.9	501240	75133.8	92720.8	24308.6	25282.2	60423.9	155106	61434.3	33679.4	18776.5	87347.5	6.03799e+06	31863	74668.5	1.66566e+06	21973.3	3.12275e+06	261992	7474.77	80722.2	119110	72746.3	25747	112294	46512	39988.3	10608.2	35493.2
p1075_pos	PsA	622.144	2464.91	1091.95	31601.6	53469.7	2749.22	2779.34	19249.5	6920.38	3050.79	110647	4594.31	292744	25077.4	99327.7	3067.84	17397.6	399911	18698.2	61461.7	92146.9	7946.48	21701.1	29860.4	56474.8	4797.28	51517.1	26350.1	24586.8	4283.52	91521.6	3.31925e+06	34014.9	23748.8	521557	36508.9	989683	14633.7	34524.9	26751.3	74703.5	16306.4	32918.7	38414.4	29067.4	7695.11	86072.2	25520.4
p107_pos	PsA	790.35	2481.13	221.94	29009.5	260.587	248.698	98.1392	732.201	4827.03	2058.51	554.167	6034.35	211096	490.531	1698.83	2284.37	3071.16	133.485	1993.76	8581.85	1229.96	5970.89	927.939	32889.3	5995.2	2029.01	90.3124	5847.39	29792.9	4074.51	5251.41	51305.3	11115.9	4746.98	4272.79	3038.61	9159.48	4955	709.188	67.3764	19267.7	1348.75	420.211	1741.96	4961.72	1047.1	2345.2	364.069
p1349_pos	PsA	618.124	1542.82	1061.85	46474.9	1534.83	4227.8	7057.94	3326.41	12302	7889.9	410540	12293.3	1.19747e+06	66155.8	65108.5	10979	52617.5	104402	13389.2	121342	360382	71270.3	26885	15665.9	28780.6	84501.9	13279.3	4360.02	132894	16574.1	157402	4.77241e+06	12858.8	13641.2	45480.6	12039.8	67352.1	13911.6	5553.56	4496.24	48756.3	23712.1	7346.16	6750.71	17114.6	2975.36	17945.1	43779.9
p1431_pos	PsA	1441.35	1445.35	871.268	29139.2	14062	1990.11	3697.12	1602.5	7536.96	7154.61	4702.14	8652.65	293445	1592.99	59405.8	3239.03	87108.2	101845	27876.8	155911	6275.97	5279.24	25330.9	71265	156115	38290.1	14936.8	5659.43	119830	14255.6	37159.7	2.64147e+06	123662	75670.1	30422	40365	43997.9	18454.8	109272	9619.06	109423	26219.9	8162.04	38032	57113.4	2954.57	26438.8	73322
p1469_pos	PsA	2158.28	2698.7	1114.53	37525.8	41340	2852.25	10090.3	2190.62	8547.11	4507.54	3620.81	9557.87	375635	1517.41	256119	6607.9	91064	936480	58873.7	182413	4293.68	5066.38	30590.6	33067.9	68190.6	4078.81	49484.1	4447.34	64084.9	9992.11	11725.7	5.74176e+06	85722.6	64051	384128	31582.9	712100	8242.42	120652	8580	26819.6	72048	7863.6	133594	39980.7	3423.6	26747.6	91108.6
p1654_pos	PsA	718.919	1327.04	895.691	27049.4	26109.8	4162.77	8117.48	9983.46	13302.2	8526.6	220604	12612.5	976557	38991.6	156720	13006.3	25713.6	1.77714e+06	40162.3	60453.3	31277.1	18636.5	52209.8	14400.5	20844.9	52006.1	171554	16239.7	131902	13630.1	40515.9	6.51285e+06	18021.1	35473.7	2.07997e+06	40199.7	3.18483e+06	6486.16	10746	18615.8	48132.9	27040	12996.5	59583.5	65796.3	4272.48	23809.1	45967
p1767_pos	PsA	1236.12	1918.63	1406.06	27136.1	46911.8	1412.07	15852.8	29539.2	7239.19	5020.27	86039.2	8390.17	703384	18656.9	77264.7	2891.25	4102.74	153563	25857.4	12863.7	54053.4	30458	20621.1	21612.2	59487.1	41025.6	28482.6	15186.9	13067.3	39356.7	529501	3.16172e+06	50136.6	32022.4	103954	95842.7	173735	84019.6	10903.5	11214.3	68247.9	69693.1	29189.3	32948.5	9023.95	41081.6	64903	11297.2
p1826_pos	PsA	761.069	2553.12	580.961	27158.9	523554	1250.81	17950	45118.3	7990.63	17315.3	1.13248e+06	8752.57	408724	176947	150674	3191.51	3309.4	1.3359e+06	85950.6	14087.3	132893	9232.3	48318.4	34037.7	77957.6	35245.9	123972	9006.96	97061.6	13138.1	43539.1	7.52737e+06	47949.4	52579.6	599159	28639.5	1.10858e+06	14242.3	44315	54916.6	114169	143864	28939.1	56774.4	52737.2	44265	149303	10273.3
p2042_pos	PsA	684.376	2679.01	541.991	15250.2	151211	1835.48	36804.5	14373.8	9017.28	3407.87	546719	10028.6	830369	97272.1	154123	5421.01	22229.9	96131	167042	47141	21881.5	12317.6	43991.5	22324.5	24576.3	18914	15080	6412.22	160140	17208.8	74330	1.0624e+07	27015	78742.1	46652.2	67590.6	64714.1	27671	33228.3	7448.96	29234.7	128631	23356.7	75008.9	143100	21481.7	168420	65475.4
p206_pos	PsA	419.915	1708.65	265.555	25540.8	396.961	608.391	38.2331	483.303	4054.91	1759.62	476.638	4627.14	220798	693.168	1361.42	1361.79	37069.4	2016.49	2405.65	110341	1807.99	17994.4	1233.87	9448.06	2925.82	7651.16	460.192	660.828	13129.1	1336.54	1680.02	28229.2	4248.65	4792.78	6349.68	2723.83	8280.58	1193.29	334.12	28.5573	4781.96	927.032	541.061	2172.85	3231.83	1284.28	3157.38	276.193
p2175_pos	PsA	219.534	1378.98	3170.18	31279.5	31475.1	1683.7	177291	47857.2	9071.41	6157.01	2392.98	7107	263667	493.503	52573	2360.24	430.068	292084	54771.3	963.282	1820.14	11794.7	62696	26419	50244.3	22890.9	28837.7	7958.1	103208	20476.7	102199	1.47773e+06	62242.9	59676.6	1.32475e+06	89041.6	2.56784e+06	36208.9	2465.64	11252.9	60361.8	11997.7	33015.9	86083.7	22243.6	9191.59	13806.3	9770.58
p2225_pos	PsA	1574.34	2163.33	580.313	44321.8	2453.73	2851.13	77060.3	4482.3	12093.8	1936.53	321324	11929.2	1.15872e+06	43376.1	89830.4	14706.4	5461.59	42637.5	14257.6	15194.6	317447	96441.7	33701.1	15425.4	13247.6	76550.4	8358.6	3893.14	94698	22047.3	133899	7.3917e+06	8811.13	40527.2	18350.9	11062.7	33859.8	14319.4	11586	1944.51	29911.1	77665.3	8022.87	49040.7	24822.6	3183.22	4964.2	10956.3
p2795_pos	PsA	435.621	1713.18	217.453	25412	24138.1	1149	100228	3285.97	7003.59	6607.14	30217.2	7739.3	326855	5041.95	57461	3891.78	1524.07	39168	27290.7	6649.21	26225.5	8456.25	36315.7	24975.8	55556.8	3310.11	5500.34	3962.7	34426.4	11287.9	163.659	3.0215e+06	40185.3	45047.4	15209.8	105089	28843.7	89043.6	41623	2988.63	33368.3	13184.6	15260.9	25994	13616.4	2322.83	32467.4	2822.46
p2828_pos	PsA	1090.98	2897.8	496.075	30418	76841.5	1934.12	241156	3987.53	7707.8	5370.13	28916.4	6985.05	425711	4308.32	165045	3117.57	4823.79	79935	49305.7	11152	15429.6	12219.9	25280.8	37654.1	86223.3	9536.2	43282.1	8046.58	66870.7	15440.3	20891.7	3.29084e+06	55619.5	35684.1	9146.47	115642	43500.2	68078.3	107577	6023.96	23082	98178.8	19321.8	22491.4	43301.9	7898.97	28299.9	4858.48
p286_pos	PsA	542.023	2085.76	3137.52	26852.2	2723.79	545.436	1296.59	904.321	3233.76	3291.8	566.449	4450.83	190484	477.941	3920.78	1447.88	240.491	10082	1782.96	645.254	1563.95	2501.02	24829.8	24319.5	27596.8	1307.32	735.926	3362	22291.5	2753.51	8167.68	159219	92595.5	5343.2	9299.15	6109.32	11939.6	3077.93	1207.41	319.99	12555.7	2064.48	445.597	4297.43	5030.13	926.507	2628.79	446.599
p2889_pos	PsA	626.479	1825.05	1340.27	44268.5	52774	652.395	78282.3	70317.1	8774.12	4325.82	30282.7	8857.9	390068	6775.68	44166	4206.44	4177.51	662855	41864.5	9086.36	19207.8	15827.5	28992	25339.3	44754.5	28813.3	98456.6	45393.7	95902.9	27658.7	383774	2.37031e+06	32526.6	50426.9	364232	270864	632717	131606	7449.81	28703.2	42143.7	25863.3	41937.3	36896.1	17455.2	23055.9	72244.6	6759.55
p2981_pos	PsA	765.743	1614.03	879.689	53087.1	5653.43	298.083	24800.2	7106.71	9253.16	4098.29	20117.6	9006.34	448153	7280.06	14250.7	8730.95	1769.68	1.04763e+06	27281.9	38575	13938	15158.3	47306.3	14554.5	22936.1	50244	101503	30381.1	88978.5	14172.7	163571	612099	38573	63424.1	1.7767e+06	16150.9	3.46437e+06	32675.5	2170.94	19786	46771.8	1463.94	4304.48	21792.7	14597.4	46338.2	18691.4	16207
p3022_pos	PsA	1097.88	2161.53	761.67	24316.4	2118.09	1332.67	1071.32	4479.82	17795.8	2251.12	276387	13384.7	1.28609e+06	41886.3	141822	14486.9	2746.2	295141	56010.7	7044.61	117894	4624.82	24131.5	16290.9	44361.8	3514.06	9302.3	11016.7	19884.1	17436.3	29867.7	1.63758e+07	14721.4	37617.3	95226.8	4530.05	181628	7162.05	57356.2	2432.44	49267.8	29167.4	8727.77	6219.47	21503.3	3760.9	63528.6	5515.33
p3164_pos	PsA	689.885	1762.45	206.883	25215.1	3376.13	674.169	301144	33871.1	5360.07	7405.25	108986	14122.5	858254	15148.5	97537	5048.01	447.201	40258.1	26331.8	807.112	71665.3	12355.1	90920.7	5861.17	14887.6	14423	9444.86	13813.6	7898.3	9701.82	336114	2.40975e+06	13219.7	49222.7	263810	22176	281171	118772	12748.7	3548.89	39177.3	7230.33	23336.4	6802.6	0	32518.5	7189.48	5992.33
p3600_pos	PsA	919.111	1545.2	1137.82	46965.1	34412.5	15126.8	7188.04	2242.21	8495.52	2728.06	4898.55	12036.7	673361	1126.87	34734.9	3848.2	1424.58	327786	69219.9	4203.87	6590.65	7309.53	20656.8	51276	83655.2	4242.86	22240.4	17768.3	95910.5	15489.3	20975.1	2.49356e+06	65261.7	23985.2	358286	27217.2	617533	11251.2	66100.3	5590.54	27177.6	63612.7	2468.17	17262	9914.88	2798.24	22577.7	3812.87
p3648_pos	PsA	484.777	1566.63	296.937	18350.4	3950.57	1521.08	638579	23560	6960.82	41062.3	13464.5	8114.52	209522	3490.6	47350	2040.71	3692.19	564627	50974.9	30471.9	11608	7947.54	34361.5	10604.8	14474.6	12531.9	33229.7	6791.26	121306	13392.3	37507.7	1.77571e+06	15479.6	55343.4	151864	13466.2	314774	40674.3	4371.84	6399.82	9628.33	24100.4	20705.3	66846.7	43879.1	63271.4	11525.4	14191.9
p417_pos	PsA	248.82	2454.53	278.963	59424.4	1137.1	0	132.994	566.059	4214.27	8078.51	609.944	5399.06	239047	443.596	942.447	1884.47	332.739	158.199	1905.32	297.259	2622.39	3059.88	998.359	10315.5	7363.29	15783.3	44.1032	4282.07	4021.89	2961	3726.73	31581.8	15398	4102.34	10875.1	1426.32	16641.6	1324.16	278.145	42.8771	8507.39	518.641	525.426	1553.26	781.281	1734.3	2253.95	360.423
p46_pos	PsA	341.994	1866.89	454.424	45127.3	242.219	209.508	219.614	551.058	2775.65	2101.15	631.448	4097.72	248146	1349.88	63.8724	1292.78	460.848	35.2197	1034.06	985.748	2178.18	4313.32	1053.13	2680.05	2910.81	363.258	55.7252	951.066	7496.04	413.477	611.246	1092.61	3512.59	3720.62	5197.78	1240.46	1906.7	693.323	105.188	61.1691	1869.73	658.093	339.27	1276.5	262.758	1088.38	1396.79	310.303
p608_pos	PsA	581.133	1828.99	136.811	26722.5	13961.1	695.364	136984	6358.08	6312.57	33010	1495.07	6587.65	268576	987.672	24499.9	5080.37	712.248	2791.9	26416.7	1867.25	2095.28	3955.07	13650.8	20349.7	4043.55	1039.3	3330.29	8006.71	948.442	7618.05	215254	1.42119e+06	15094.3	17776.3	324014	2593.99	587100	17946.7	12008.1	3590.63	24994.9	37773.3	2822.17	20714.6	68.5969	66121.1	6645.01	1782.19
p852_pos	PsA	781.439	1665.72	1484.79	41472.8	5114.05	1026.87	5278.48	8857.26	10264.8	3045	110798	9519.81	224393	20117.3	20600.2	8164.35	1431.89	191821	29043.8	9636.12	67120.1	38603.6	25753.9	22727.2	21389.9	81209.2	4355.38	43221.7	59781.7	18916.3	58350.8	1.95698e+06	39800.8	43092	348618	4895.31	621301	36594.3	1795.59	5212.85	89643	23615.3	3634.09	8159.43	547.213	12343.6	3748.45	6420.86
pn14_pos	PsA	434.596	2038.9	1042.14	32031.8	45753.8	1111.1	371239	50725	8693.31	3661.74	1.1517e+06	8468.89	1.06509e+06	146738	88221.4	3134.01	11220.9	1.76901e+06	64764.5	22038.2	168901	15349.5	23528.2	25504.4	54239.5	46178	129921	56915.2	9086.04	8364.36	59618.8	1.00655e+07	64186.7	85656.3	1.76036e+06	42103.6	3.75066e+06	51288.4	15501.6	48160.3	39904.6	29711.4	24126	20511.6	103655	21506.4	110673	15504.7
pn91_pos	PsA	771.3	2007.48	1595.16	24671.3	31368.3	3209.68	4497.26	2272.95	8411.24	3234.64	22700.8	8927.45	369037	4261.48	162100	5306.94	3632.16	122579	71898.2	10059.2	11105.8	6321.32	31006.8	17221.6	52814.6	5527.35	11524.9	7655.44	28810.7	11563	15490.2	8.3313e+06	30427.2	25902.2	204091	34783.6	403256	18652.7	120487	4299.58	43667	100587	5128.61	48319.9	11222.3	2115.48	21091.9	4134.2
r2204_pos	RA	669.644	2644.46	2498.81	11731.5	90265.8	1644.34	5400.89	5465.61	5657.6	2261.2	100133	5092.06	904086	16765.8	252438	3503.04	6655.8	148477	65856.6	110839	53071.5	13746.3	71572.8	30648.9	81133.1	6869.08	12464.2	23612.8	192809	25701.2	33315.2	2.13968e+07	49457.9	88342.8	60791.9	67720.4	113035	8743.87	21826.8	6453.16	18842.7	131998	19023.9	62715	18880.7	4772	47762.8	88176.2
r2235_pos	RA	542.899	2028.1	1572.75	13750.9	73032.3	1247.67	56402.2	33588.5	4777.47	5359.94	19641.6	5580.52	411892	3595.81	71615.2	1531.36	2093.34	1.00284e+06	29565	30205.3	14149.6	5312.84	33604.9	39420.4	102648	7269.07	75189.8	9818.79	82172.3	13455.4	82087	7.28261e+06	170229	63111.5	371880	123775	747310	7188.21	17086.7	15267.7	48598.4	17410.1	29909.5	29929.3	9949.39	2875.7	37071.1	4054.26
r2289_pos	RA	654.19	1537.87	148.931	27752	50582	317.794	914528	51697.8	6028.05	84655.7	9192.29	6658.49	275839	3126.45	46617.1	2806.43	21996.4	649154	116862	36080.2	2015.52	56305.5	76937.6	13588.9	27223.8	234347	47095.9	7440.46	17258.4	20464.7	256232	1.96441e+06	28067.2	32375.5	303597	73223.7	401918	60970.9	4929.9	14113.4	33713.1	36565.3	33026.1	50158	27879.4	36160.2	6749.84	36745.5
r2344_pos	RA	1555.1	1719.07	668.532	25570.3	68088.9	1810.82	33157.7	6539.15	7284.06	5099.08	15835.2	7736.66	335993	2642.69	80619.6	3290.12	1679.27	33432.1	62289	3579.67	9479.32	7710.09	18362.7	25395.4	47005.9	1544.51	80595.8	9835	110580	10820.2	30313.3	3.63646e+06	21615.2	35234.8	24862.3	57198.5	40397.4	23976.5	26668.7	8524.78	23337.5	18530.5	14332.2	22797.2	528726	3344.33	20171.4	2960.89
r2364_pos	RA	1030.88	1228.93	475.981	19500	4280	1449.96	63798.3	3130.51	6608.06	2002.31	135594	8713.14	820224	27173.1	76889	2915.67	6569.88	19643.8	69558.6	148104	56631.3	6157.8	58234.5	40829.3	24236.1	6991.67	2949.81	9978.45	252560	11255.1	39578.8	3.48253e+06	48335.7	32963	12557.1	58552.3	14695.8	9957.49	27934	1585.96	64792.1	39376.3	7681.18	13321.3	74437.5	4343.86	47522.1	10766.9
r2371_pos	RA	804.393	2842.33	321.723	5958.94	102249	416.066	36652.2	6509.82	4323.71	1270.04	15297.9	4092.78	311277	3354.99	93988.5	1789.25	6785.01	79295.3	66313.6	16539.2	10296.9	4330.04	27033.5	17473.7	34434.8	9586.17	9910.66	8478.15	197199	6598.83	24931.6	3.85629e+06	22099.3	30240.8	26030.6	72622.7	50281.3	12789.9	66877.4	4431.14	16052.3	55286.1	10927.7	8229.41	33012.4	1497.54	8192.85	13667.2
r2595_pos	RA	554.116	462.908	1433.7	11340.2	7726.1	35720.8	1.46983e+06	38918.4	4584.56	2042.2	564448	8693.17	371058	93148.4	42283.2	2036.55	22779.6	159835	25766.1	57122.2	185646	53387.6	99972.4	5460.85	6148.21	141197	32544.4	89889.6	2877.97	7224.2	465142	1.29772e+06	10229.8	36489.4	2.08403e+06	19462.3	4.24202e+06	319491	3729.18	19472.2	49792.1	36217.8	10443.8	8624.06	46884.3	23648.9	14842.9	47904.9
r2666_pos	RA	2010.04	769.733	286.799	11115.8	13309.3	751.295	8595.64	3157.72	6152.21	2814.94	16343	5750.46	334760	3229.62	211630	1337.82	5415.92	29890	33334	12579.5	10284.8	7349.8	27898.7	25253.3	16664.5	35244.4	3430.86	8903.93	10861.3	4373.76	108.752	7.223e+06	27812.3	73468.1	10647.8	50314.9	11958.7	40844	40022.1	1740.67	31687.8	26163.8	13022.1	17101.2	19808.3	2937.9	41364.4	8586.84
r2670_pos	RA	727.587	187.781	379.99	3406.74	7484.98	343.781	515037	53252	3992.54	5191.93	134707	5717.95	1.17106e+06	20287.1	101286	1484.76	13763.7	366528	39547	38728.7	40710.8	34713.2	78943	31170.5	4441.25	169382	25874.7	32395.4	26363.7	13537.4	273142	7.1929e+06	6325.46	58580	2.36107e+06	39369.8	3.2942e+06	98244.7	7141.55	26757.6	28764.3	60351.8	23449.7	22195.5	3193.92	108833	7179.68	52304.5
r2690_pos	RA	532.115	176.415	284.959	7072.71	24231.6	509.759	1.09129e+06	15993.7	3575.37	6497.48	92073.7	6236.18	387879	12380.5	31583.6	1387.28	998.737	677052	136231	26193.2	27453.5	2595.25	83116.8	11390.3	19798.1	12378.1	66114.9	47379.4	7839.54	23648.5	59991.1	1.73916e+06	14311.7	31308.7	4.62875e+06	24136.9	8.61299e+06	38825.2	774.172	17454.2	47732.2	17604.6	6059.13	40593	225.458	130846	7325.99	48042.1
r2700_pos	RA	633.517	847.462	1403.58	8873.38	596.132	1364.5	3203.94	39597.8	4159.66	3402.07	8187.64	4664.68	683176	2528.16	55276.2	1361.83	473.546	452370	7152.94	523.282	11198.6	4344.25	30361.5	7621.04	9604.97	39201.2	40456.6	33452.5	17136.1	9764.44	295227	1.47779e+06	15288.8	30687.7	6.66935e+06	11508.3	1.06162e+07	25102.7	2358.17	28884.3	19856.1	5073.95	27693.2	14331.7	1450.18	4367.31	7426.1	4787.7
r2715_pos	RA	2040.31	1407.79	2910.53	12591.4	5944.3	3126.34	15709.1	11561	5950.03	4354.2	24980.6	5447.23	344920	3804.52	117956	2245.25	2296.94	104550	28852.1	119863	53644.7	17603.7	24287.1	16022.5	18691.9	10952.1	291190	22456.6	16321.4	35543	410097	5.6027e+06	55630.3	27902.1	72855.5	145215	131533	93728.1	41340.2	6272.43	62016.2	44870.4	19985.7	20391	79882.8	3504.02	15115.6	1593.21
r2752_pos	RA	1236.38	1090.52	1894.41	14171.1	144316	6946.19	370102	61110.5	5017.52	16266.9	467581	5571.71	473499	70139.1	78579.4	2003.46	5968.8	143873	60407.2	15100.3	224541	18050.4	47731.6	98944.6	390722	6405.75	18533.2	38537.1	25599.8	10370.2	660139	2.75563e+06	97596	42769.7	73624.1	160219	132020	83551.6	51065.8	11426.9	145140	29965.1	47161.8	24274.6	25749.1	7736.05	137743	18709.6
r2791_pos	RA	430.571	344.71	590.273	12634.2	55408.7	47997.5	144735	37580.5	5113.08	4650.85	66458.9	5457.9	1.03767e+06	8612.5	26569.2	2123.92	14530.4	1.38336e+06	42175.5	71679.9	53885.9	18308.5	38654.5	20191.3	28064.5	87210.5	84414.9	119413	14546.2	14949.8	272130	1.25792e+06	30467.9	45874.8	1.88731e+06	114693	4.02982e+06	480816	5660.18	28654.3	57361	24343	25712.5	123164	22863.5	2314.01	32103.7	37733.8
r2827_pos	RA	691.013	728.41	165.047	9857.18	27073.9	1105.42	20268.3	18674.5	6063.86	4902.13	35757.6	7368.17	890407	9033.27	33836.4	1600.19	11357.7	1.00034e+06	43887.7	38937.9	22087.5	28054.9	32081.6	36199.7	108901	112034	59264.1	5913.6	87667.1	7394.39	185201	3.54387e+06	74897.8	60586.8	316946	32590	1.03149e+06	31652.6	9123.6	21339.1	132885	81843.3	14921.5	126706	13042.8	137638	231666	32979.9
r2831_pos	RA	773.819	2340.05	1742.26	11659.3	42167.3	5690.22	7128.65	6369.99	1492.16	2230.89	188899	4443.8	420448	30637.7	161849	1798.27	2758.51	320837	111546	28887.3	63502.7	4125.31	18062.4	24334.7	46821.6	4323.81	63692.4	26689.3	159380	19884.5	42152.9	1.04463e+07	60768.1	35953.4	324312	24231.5	600290	21225.4	249889	8255.26	63115.3	162675	11587.5	60766.3	1816.36	4972.07	524062	4100.6
r2840_pos	RA	843.716	1383.57	2225.33	8252.03	73856.6	732.118	17434.1	37558	4480.86	2725.17	69526.5	4602.81	972227	12972	136342	2199.78	1538.76	178679	83943.6	8521.17	29918.6	12853.9	21210.5	51155.7	79408.2	3135.56	18670	37703.1	132965	8034.14	29291.5	1.3281e+07	101922	36701.3	116231	58332	193568	30161.1	94408.1	4908.65	161021	204260	47621.6	30153.5	12111.4	5066.53	49176.6	1420.38
r3078_pos	RA	482.457	1166.25	1446.01	28607.3	2389.94	803.904	3021.15	13521.9	5623.13	4041.77	33659.6	5941.19	310933	6501.12	61811.4	3145.4	15502.9	2.86709e+06	8924.35	48422.1	50671.9	19968.6	17140.3	16518.1	24466.2	14100.9	169397	42573.8	29653.3	14469.3	67686.9	1.70644e+06	24145.7	33685	2.31326e+06	17113.7	4.6269e+06	32673.3	3520.03	30433	49764	8241.56	13552.2	41511	43907.6	5223.51	9185.79	25300.7
r3235_pos	RA	563.677	1014.68	749.729	10113.8	22248.8	20290.2	97603.4	34066.8	3994.58	4229.03	70925	9390.77	314915	14594.1	32622.3	2872.92	646.151	154278	29845.7	1491.59	37870.3	9313.73	29269.8	15488.8	41515.1	11401.4	20722.2	76911.7	58033.6	21033	130351	1.44188e+06	37647.4	38143.1	1.14388e+06	18120.3	1.87258e+06	132806	4940.61	4163.47	87120.9	14726.2	21548.9	38350.6	0	91797.1	8542.69	16129.6
r3375_pos	RA	1124.84	1575.52	1745.2	6897.25	227242	1040.65	6961.65	3964.04	4011.25	3479.01	7557.72	4497.49	475969	1983.83	318952	1460.85	5812.76	641632	192159	50814.1	1611.57	3881.11	61891	40004.4	104043	4714.35	44902.6	8942.74	117641	7434.44	20352.1	1.73497e+07	85828.4	69039.8	207097	73734.2	432714	6055.15	384156	16642.6	18901.7	251732	11139.9	80462.8	16382.1	8535.99	80743.7	12232.4
r3410_pos	RA	344.089	838.085	274.006	7735.35	9788.93	3908.61	9002.52	5328.14	5097.87	2496.02	2452.2	12516.9	234732	1719.9	5685.3	1731.23	711.29	173804	31282.9	19711.2	2265.07	24378	18398.4	33133.8	69102.2	15002.8	26288.3	31985.7	17306.6	4603.73	335998	319140	83705.3	42171.8	396015	41941.3	778460	115299	859.359	14242	30761.7	16300	11490.1	9651.06	3507.83	42772.4	6737.11	16031.4
r3434_pos	RA	1762.16	1110.31	584.1	9800.35	11122.3	2658.07	1529.72	961.42	2477.46	1815.95	5729.97	3251.35	414014	2541.77	169032	2072.34	2305.06	28098.1	36930.1	8722.86	4914.97	3380.32	18019	31843.5	43278	12754.3	2752.18	4654.5	48700.8	36180.4	27209.2	7.41166e+06	129431	73482	14476.8	35251.8	21605.1	5542.89	491432	1607.46	30229.7	98294	3954.01	7239.94	16951.1	3396.58	29849.9	3644.76
r3537_pos	RA	935.583	1516.44	4241.1	30945.1	62990	3838.06	36333.4	8548.1	8578.35	4495.82	40819.2	8708.02	390073	8833.93	183066	4375.83	6916.82	271747	53550.9	15858.9	16937.7	40387.7	26077.5	61002.5	60889.6	19726.3	22995.9	65153.1	111141	44458.4	41404.5	5.98787e+06	49236.8	41091.4	134446	103280	251597	59323.3	75190.1	6713.03	45724.9	113187	16161.2	35610.6	164100	25745.6	50555.7	15011
r3599_pos	RA	535.853	909.538	902.215	5644.55	247629	550.917	3641.31	3329.58	2979.36	891.905	8237.37	3748.09	432035	2314.27	171389	1101.53	628.06	77665.4	60584.1	2520.87	3800.32	3262.87	37137.8	24495	21448.8	2529.44	4199.78	9740.78	63527.7	8633.22	15399.3	6.50272e+06	48302.8	63174	49763.6	25839.1	93865.9	7148.8	982284	2435.33	6353.48	100180	9588.38	77414.1	4157	3035.04	23774.2	1600.59
r3622_pos	RA	1004.67	446.919	1928.39	8845.06	181638	1389.18	46292.2	2261.84	4571.04	3150.71	19224	5128.93	326797	4258.92	184389	2134.61	10963.4	80545.1	50420.7	31321.8	41970.7	11274.5	34385.8	39229.5	108154	18211.1	9725.25	72107.8	79778	8225.57	89209.6	5.05605e+06	71882.5	44227.2	32141.6	84018.1	53353.6	59331.8	70342.5	3769.82	20759.5	72677.2	1046.77	39906.7	34539.4	3068.88	34742.1	17968.1
r3756_pos	RA	478.925	1469.45	736.583	7460.56	109589	761.605	49227.5	2441.68	2845.72	844.701	42989.6	4015.21	292582	5694.55	49819.4	1382.72	1225.24	119044	46149.3	1068.61	64660	3988.98	25061.4	53733.8	139503	3510.74	12605.8	18548.7	23130.2	11493.1	11528.6	5.57539e+06	79722.8	30790.7	59147.8	27190.6	99824.8	27212.2	34205.6	2927.51	19918.3	23304.6	3691.22	13452.1	4190.04	1652.36	24490.6	3153.64
r4137_pos	RA	542.021	291.256	324.461	6355.73	63810.6	570.888	94831.2	45896.2	2649.21	3455.04	3659.48	6224.23	625588	1272.77	26643	1051.67	20810	174640	16079.6	46711.6	4183.73	8201.25	48763.6	31062.5	24871.9	11166.8	18442.3	3122.03	151589	13365.6	293841	2.50871e+06	42318.5	48440	140725	84652.1	202801	41879.3	2234.19	4340.81	42817.9	12740.9	43078	5989.41	14305.1	4080.48	9988.32	33438.9
r4149_pos	RA	977.07	954.107	13720	9391.75	32138.7	735.724	733674	7503.23	4678.53	8630.49	15033.9	6668.65	341826	3638.4	82746.9	1553.89	31442.7	184495	35719.3	115960	5808.23	13778.5	25965.7	26331.5	55446.2	17820.5	18706.9	66884.7	18801.3	14167.7	30459.5	5.14449e+06	39633.2	28131.5	51315	472657	90669.7	139106	29336.4	17077	48194.3	52291.8	30657.2	26168.3	33205.8	3658.18	26056.3	46420.9
r4150_pos	RA	1010.54	1414.84	609.71	8311.98	79258	1024.38	7238.39	2471.21	3877.1	2923.06	4771.5	3812.41	217676	1360.66	104285	2161.17	2298.76	63747.4	28755.6	4833.74	5409.14	4852.58	23965	16218.3	24084.7	5334.33	6186.96	23985.7	86244.5	4709.57	13109.9	4.95673e+06	26009.8	38324.3	17060.1	146497	33649.1	38727	203054	1835.3	17580.8	49272	6296.43	18011.9	20593.7	1774.39	16713.8	1720.33
[truncated: 137 more columns]
